# Supplementary material for: Systematic Identification and Functional Analysis of the Hypericum perforatum L. bZIP Gene Family Indicating That Overexpressed HpbZIP69 Enhances Drought Resistance
Source: Int J Mol Sci. 2023 Sep 18;24(18):14238. doi: 10.3390/ijms241814238 (PMC10531856; doi:10.3390/ijms241814238)
Supplement: Supplementary file 1 [file ijms-24-14238-s001.zip › Supplemental Table S3.xlsx]

## Sheet: Sheet3
Supplemental Table S3. Normal expression sequences of 15 motifs identified in Hypericum perforatum bZIP genes
Motif	Length	Frequency	Normal expression sequences
1	21	79	RRMIKNRESAARSRARKQAYT
2	50	11	KADVFHLLSGMWKTPAERCFLWLGGFRSSELLKLLINQLEPLTEQQLAGI
3	21	62	SELEHKVQTLQTEATTLSAQL
4	50	13	AAFEMEYGHWVEEQHRQIIDLRTALHSHIGDIELRLLVDNGLSHYNNLFR
5	50	11	TLLQRDTSGLTVENKELNLRLLAMEQQAQLRNALNETLRDEVHRLKIATG
6	50	9	FIRQADNLRQQTLQQMHRILTTRQSARALLAIHDYFSRLRALSSLWLARP
7	21	21	TQHFLAVEAENSVLRAQMVELSHRLESLN
8	38	11	TNLQQSSQQAEDALSQGMEALQQSLAETLSSGSLGSSG
9	29	10	QQLESSRIKLTQLEQELQRVRQQGLLLGG
10	27	12	LTLPRTLSQKTVEEVWKDMSKNLLGGS
11	22	9	RQSTLGEMTLEDFLEKAGVVAE
12	28	8	GGGEVMEAKKAMPPDKLAELWNLDPKRA
13	34	5	PYGAVYPHGGMYGHPAVPLGPHPHATGVPSSPVA
14	50	3	PGHWMQYPITQYQHPQQNMMGVYMQGQTMQQPLHMGGGPLMDVPFAESQV
15	19	8	MNMDELLKNIWTAEETQTM
